# Supplementary material for: One-Pot Synthesis of Nitrogen-Doped TiO2 with Supported Copper Nanocrystalline for Photocatalytic Environment Purification under Household White LED Lamp
Source: Molecules. 2021 Oct 14;26(20):6221. doi: 10.3390/molecules26206221 (PMC8540323; doi:10.3390/molecules26206221)
Supplement: Supplementary file 1 [file molecules-26-06221-s001.zip]

Archive with 1 entries (1 files):
- molecules-1360691-supplementary.pdf
